# Supplementary material for: The Transthyretin/Oleuropein Aglycone Complex: A New Tool against TTR Amyloidosis
Source: Pharmaceuticals (Basel). 2022 Feb 23;15(3):277. doi: 10.3390/ph15030277 (PMC8953266; doi:10.3390/ph15030277)
Supplement: Supplementary file 1 [file pharmaceuticals-15-00277-s001.zip]

Archive with 1 entries (1 files):
- pharmaceuticals-1592554-supplementary.pdf
